# Supplementary material for: The WHHERE coactivator complex is required for retinoic acid-dependent regulation of embryonic symmetry
Source: Nat Commun. 2017 Sep 28;8:728. doi: 10.1038/s41467-017-00593-6 (PMC5620087; doi:10.1038/s41467-017-00593-6)
Supplement: Supplementary file 1 — Supplementary Dataset 1 [file 41467_2017_593_MOESM1_ESM.xlsx]

## Sheet: TABLE_116_proteins_14
Supplementary Data 1: List of Rere-asssociated proteins identified by MudPIT
Locus		Description	Locus	Average_NSAF_Rere	Average_NSAF_Controls	HS-Rere-FLAG-HA2_HAs-IP_Ti_1_P	HS-Rere-FLAG-HA2_HAs-IP_Ti_1_S	HS-Rere-FLAG-HA2_HAs-IP_Ti_1_SC	HS-Rere-FLAG-HA2_HAs-IP_Ti_1_NSAF	HS-Rere-FLAG-HA2_HAs-IP_El-2plus3_Ti_2_P	HS-Rere-FLAG-HA2_HAs-IP_El-2plus3_Ti_2_S	HS-Rere-FLAG-HA2_HAs-IP_El-2plus3_Ti_2_SC	HS-Rere-FLAG-HA2_HAs-IP_El-2plus3_Ti_2_NSAF	HS-Rere-FLAG-HA2_HAs-IP_El-4to7_Ti_3_P	HS-Rere-FLAG-HA2_HAs-IP_El-4to7_Ti_3_S	HS-Rere-FLAG-HA2_HAs-IP_El-4to7_Ti_3_SC	HS-Rere-FLAG-HA2_HAs-IP_El-4to7_Ti_3_NSAF	HS-Rere-FLAG-HA2_HAs-IP_Ti_7_P	HS-Rere-FLAG-HA2_HAs-IP_Ti_7_S	HS-Rere-FLAG-HA2_HAs-IP_Ti_7_SC	HS-Rere-FLAG-HA2_HAs-IP_Ti_7_NSAF	HS-Rere-FLAG-HA2_HAs-IP_El-2plus3_Ti_8_P	HS-Rere-FLAG-HA2_HAs-IP_El-2plus3_Ti_8_S	HS-Rere-FLAG-HA2_HAs-IP_El-2plus3_Ti_8_SC	HS-Rere-FLAG-HA2_HAs-IP_El-2plus3_Ti_8_NSAF	HS-Rere-FLAG-HA2_HAs-IP_El-4to7_Ti_9_P	HS-Rere-FLAG-HA2_HAs-IP_El-4to7_Ti_9_S	HS-Rere-FLAG-HA2_HAs-IP_El-4to7_Ti_9_SC	HS-Rere-FLAG-HA2_HAs-IP_El-4to7_Ti_9_NSAF	HS-Rere-FLAG-HA2_HAr-IP_Ti_1_P	HS-Rere-FLAG-HA2_HAr-IP_Ti_1_S	HS-Rere-FLAG-HA2_HAr-IP_Ti_1_SC	HS-Rere-FLAG-HA2_HAr-IP_Ti_1_NSAF	HS-Rere-FLAG-HA2_HAr-IP_El-2plus3_Ti_2_P	HS-Rere-FLAG-HA2_HAr-IP_El-2plus3_Ti_2_S	HS-Rere-FLAG-HA2_HAr-IP_El-2plus3_Ti_2_SC	HS-Rere-FLAG-HA2_HAr-IP_El-2plus3_Ti_2_NSAF	HS-Rere-FLAG-HA2_HAr-IP_El-4to7_Ti_3_P	HS-Rere-FLAG-HA2_HAr-IP_El-4to7_Ti_3_S	HS-Rere-FLAG-HA2_HAr-IP_El-4to7_Ti_3_SC	HS-Rere-FLAG-HA2_HAr-IP_El-4to7_Ti_3_NSAF	HS-Rere-FLAG-HA2_HAr-IP_Ti_7_P	HS-Rere-FLAG-HA2_HAr-IP_Ti_7_S	HS-Rere-FLAG-HA2_HAr-IP_Ti_7_SC	HS-Rere-FLAG-HA2_HAr-IP_Ti_7_NSAF	HS-Rere-FLAG-HA2_HAr-IP_El-2plus3_Ti_8_P	HS-Rere-FLAG-HA2_HAr-IP_El-2plus3_Ti_8_S	HS-Rere-FLAG-HA2_HAr-IP_El-2plus3_Ti_8_SC	HS-Rere-FLAG-HA2_HAr-IP_El-2plus3_Ti_8_NSAF
gi|82896252|ref|XP_912917.1|	Rere	PREDICTED: similar to atrophin-1 like protein isoform 5 [Mus musculus]	gi|82896252|ref|XP_912917.1|	0.00211953	0	24	134	23.56	0.00539832	19	97	23.3	0.00526378	8	22	10.46	0.00078978	10	172	11.1	0.0126673	15	67	18.16	0.00432559	8	19	9.24	0.00050278	1	2	0.96	3.771e-05	5	8	5.39	0.00013124	1	2	1.09	3.943e-05	0	0	0	0	1	2	1.28	0.00015185
gi|18252790|ref|NP_543124.1|	Wdr5	WD repeat domain 5 [Mus musculus]	gi|18252790|ref|NP_543124.1|	0.00675282	7.11717e-05	10	87	48.2	0.0163491	7	43	37.13	0.0108847	7	15	38.32	0.00251186	6	107	37.72	0.0367588	10	58	41.02	0.0174671	5	15	32.04	0.00185155	3	6	16.47	0.00052769	1	2	6.59	0.00015305	6	32	36.83	0.00294272	0	0	0	0	1	1	4.79	0.00035416
gi|6680193|ref|NP_032254.1|	Hdac1	histone deacetylase 1 [Mus musculus]	gi|6680193|ref|NP_032254.1|	0.00158944	0.000219886	13	47	38.8	0.0061203	7	19	24.9	0.00333273	2	3	8.3	0.00034812	3	7	12.45	0.00166638	11	23	33.4	0.00479975	4	9	12.66	0.00076981	9	24	30.71	0.00146264	9	23	27.39	0.00121962	4	6	14.94	0.00038234	0	0	0	0	2	2	10.37	0.00049082
gi|87162464|ref|NP_032255.2|	Hdac2	histone deacetylase 2 [Mus musculus]	gi|87162464|ref|NP_032255.2|	0.00196712	0.000333877	16	61	54.71	0.0078457	6	26	24.59	0.0045045	1	2	4.71	0.00022922	4	11	17.01	0.0025864	10	29	31.35	0.00597745	4	9	12.5	0.00076035	11	35	42.01	0.00210679	9	24	28.69	0.001257	5	10	18.03	0.0006294	0	0	0	0	2	3	7.38	0.00072718
gi|14192922|ref|NP_033738.1|	Actc1	actin, alpha, cardiac [Mus musculus]	gi|14192922|ref|NP_033738.1|	0.00115554	0.000436885	1	2	2.92	0.00033297	1	2	2.92	0.00044852	0	0	0	0	0	0	0	0	1	1	4.24	0.00026681	2	3	10.88	0.00032807	2	4	9.02	0.00031167	3	7	11.94	0.00047457	2	14	9.02	0.0011406	0	0	0	0	2	7	7.16	0.00219634
gi|6671507|ref|NP_031418.1|	Acta2	actin, alpha 2, smooth muscle, aorta [Mus musculus]	gi|6671507|ref|NP_031418.1|	0.000906335	0.000244343	1	2	2.92	0.00033297	0	0	0	0	0	0	0	0	0	0	0	0	1	1	4.24	0.00026681	1	1	7.96	0.00010936	2	4	9.02	0.00031167	2	6	9.02	0.00040677	2	7	9.02	0.0005703	0	0	0	0	2	7	7.16	0.00219634
gi|21426821|ref|NP_058540.1|	Rps28	ribosomal protein S28 [Mus musculus]	gi|21426821|ref|NP_058540.1|	0.00203376	0.000854272	2	4	30.43	0.00363858	1	1	17.39	0.0012253	0	0	0	0	0	0	0	0	2	3	30.43	0.00437331	0	0	0	0	1	2	13.04	0.00085144	1	3	17.39	0.00111126	0	0	0	0	0	0	0	0	1	2	17.39	0.00342866
gi|6677801|ref|NP_033118.1|	Rps17	ribosomal protein S17 [Mus musculus]	gi|6677801|ref|NP_033118.1|	0.00125364	0.000598548	2	2	32.59	0.00092986	0	0	0	0	1	4	16.3	0.0016572	0	0	0	0	0	0	0	0	3	5	33.33	0.00152696	2	9	32.59	0.00195831	1	2	16.3	0.00037865	2	6	17.04	0.00136509	0	0	0	0	0	0	0	0
gi|6996913|ref|NP_031611.1|	Anxa2	annexin A2 [Mus musculus]	gi|6996913|ref|NP_031611.1|	0.000576853	0	6	14	21.83	0.00259209	6	28	24.78	0.00698315	0	0	0	0	0	0	0	0	1	1	3.24	0.00029671	0	0	0	0	0	0	0	0	1	2	5.01	0.00015079	0	0	0	0	0	0	0	0	0	0	0	0
gi|71043961|ref|NP_075822.3|	2210010C04Rik	trypsinogen 7 [Mus musculus]	gi|71043961|ref|NP_075822.3|	8.69561e-05	0	1	1	4.86	0.00025411	1	2	4.86	0.00068458	0	0	0	0	0	0	0	0	0	0	0	0	0	0	0	0	1	2	4.86	0.00023785	1	2	4.86	0.00020696	0	0	0	0	0	0	0	0	0	0	0	0
gi|7106439|ref|NP_035785.1|	Tubb5	tubulin, beta 5 [Mus musculus]	gi|7106439|ref|NP_035785.1|	0.00841366	0.00780958	13	68	43.69	0.00961275	11	51	36.49	0.00971137	10	33	34.01	0.00415701	2	8	9.91	0.00206743	13	26	41.44	0.00589018	12	58	36.26	0.00538562	21	174	69.37	0.0115117	21	138	71.85	0.00794401	24	484	70.27	0.0334817	9	73	30.18	0.0116098	9	23	25.45	0.00612757
gi|9845253|ref|NP_063921.1|	Hnrnph2	heterogeneous nuclear ribonucleoprotein H2 [Mus musculus]	gi|9845253|ref|NP_063921.1|	0.00234945	0.00148858	5	17	19.15	0.00237643	3	5	10.24	0.00094149	4	7	16.04	0.00087197	0	0	0	0	4	8	14.7	0.00179218	3	11	10.24	0.00101004	6	37	19.6	0.00242063	7	37	23.39	0.0021062	3	14	10.24	0.00095769	4	11	12.47	0.00172994	5	16	19.6	0.00421519
gi|10946928|ref|NP_067485.1|	Hnrnph1	heterogeneous nuclear ribonucleoprotein H1 [Mus musculus]	gi|10946928|ref|NP_067485.1|	0.00367501	0.00271625	7	20	24.5	0.00279579	3	5	10.24	0.00094149	6	12	25.17	0.00149481	0	0	0	0	4	9	15.81	0.0020162	6	20	25.17	0.00183643	11	63	40.09	0.00412161	12	57	43.88	0.00324468	8	27	30.73	0.00184698	5	16	16.26	0.00251627	6	25	23.39	0.00658623
gi|6678467|ref|NP_033473.1|	Tuba4a	tubulin, alpha 4 [Mus musculus]	gi|6678467|ref|NP_033473.1|	0.00624545	0.00742478	6	28	20.98	0.00392285	3	21	12.05	0.00396309	6	18	24.11	0.00224721	3	24	11.38	0.00614691	5	7	15.63	0.00157166	8	40	27.46	0.00368106	12	104	37.5	0.00681911	13	95	37.28	0.00541987	18	375	45.98	0.0257098	4	88	15.63	0.0138704	4	13	13.39	0.00343249
gi|6755901|ref|NP_035783.1|	Tuba1a	tubulin, alpha 1 [Mus musculus]	gi|6755901|ref|NP_035783.1|	0.00899334	0.00969676	9	38	33.26	0.00528845	5	22	17.29	0.0041242	8	32	31.71	0.00396847	3	23	11.31	0.0058516	8	15	23.06	0.00334544	11	52	37.03	0.00475354	18	111	56.54	0.00722967	17	116	51.44	0.00657393	25	479	71.84	0.0326215	7	130	25.5	0.020354	8	36	25.94	0.00944212
gi|34740335|ref|NP_035784.1|	Tuba1b	tubulin, alpha 2 [Mus musculus]	gi|34740335|ref|NP_035784.1|	0.00896259	0.00966488	9	37	33.26	0.00514928	5	26	17.29	0.00487405	8	26	31.71	0.00322438	3	24	11.31	0.00610602	8	15	23.06	0.00334544	11	54	37.03	0.00493637	18	125	56.54	0.00814152	17	131	51.44	0.00742401	25	459	71.84	0.0312594	7	134	25.5	0.0209803	7	33	23.06	0.00865527
gi|6678469|ref|NP_033474.1|	Tuba1c	tubulin, alpha 6 [Mus musculus]	gi|6678469|ref|NP_033474.1|	0.00823342	0.00917522	8	34	28.73	0.00475285	4	24	12.03	0.00451916	7	25	26.5	0.00311418	3	24	11.36	0.00613322	7	14	17.82	0.00313632	10	49	31.85	0.00449925	17	110	51.45	0.00719645	16	117	45.88	0.00666014	24	417	66.82	0.0285256	7	134	25.61	0.0210738	8	36	26.06	0.00948417
gi|16716569|ref|NP_444473.1|	Prss1	protease, serine, 1 [Mus musculus]	gi|16716569|ref|NP_444473.1|	0.00788284	0.0114738	2	32	9.76	0.00816463	2	22	9.76	0.00756103	2	30	9.76	0.00682081	2	41	9.76	0.0191237	2	30	9.76	0.0122666	2	13	9.76	0.00217871	1	35	8.13	0.00417932	2	22	9.76	0.00228576	2	13	9.76	0.00162313	0	0	0	0	1	39	8.13	0.0187531
gi|19527048|ref|NP_598595.1|	Hnrnpf	heterogeneous nuclear ribonucleoprotein F [Mus musculus]	gi|19527048|ref|NP_598595.1|	0.00237751	0.00215095	5	14	18.31	0.00211739	2	3	6.51	0.00061118	4	11	18.8	0.0014825	0	0	0	0	2	4	6.27	0.0009695	5	15	21.69	0.00149016	11	74	48.67	0.00523788	11	88	51.33	0.00541974	8	49	36.14	0.00362655	5	54	24.1	0.00918818	4	20	13.49	0.00570066
gi|12963615|ref|NP_075768.1|	Tubb3	tubulin, beta 3 [Mus musculus]	gi|12963615|ref|NP_075768.1|	0.00332693	0.00227661	9	28	23.11	0.00390541	6	26	15.78	0.00488488	5	15	16.44	0.00186435	1	4	4	0.00101993	7	11	20.89	0.00245877	10	42	31.11	0.00384793	13	80	32.44	0.00522215	11	52	26	0.00295348	19	137	56.44	0.00935089	5	53	14.44	0.00831663	5	13	13.33	0.00341723
gi|20982845|ref|NP_631888.1|	Fus	pigpen [Mus musculus]	gi|20982845|ref|NP_631888.1|	0.0096684	0.00830416	3	16	11.58	0.00193871	2	7	7.92	0.00114251	6	17	17.37	0.00183556	1	13	6.18	0.00287963	3	18	5.6	0.00349527	1	1	3.09	7.959e-05	8	44	15.83	0.00249514	10	71	24.13	0.00350326	1	9	6.18	0.00053365	2	2	9.27	0.00027264	2	21	5.79	0.00479549
gi|82889817|ref|XP_912024.1|	Gapdh	PREDICTED: similar to Glyceraldehyde-3-phosphate dehydrogenase (GAPDH) [Mus musculus]	gi|82889817|ref|XP_912024.1|	0.00356529	0.00399689	1	1	3.6	0.00018849	1	2	4.2	0.00050778	1	1	6.31	0.00016796	0	0	0	0	2	4	9.31	0.00120824	2	8	10.51	0.00099046	14	128	57.96	0.0112911	12	103	40.54	0.00790563	6	27	26.13	0.00249037	4	168	20.12	0.0356245	4	12	18.32	0.00426266
gi|27754056|ref|NP_080749.2|	Tubb6	tubulin, beta 6 [Mus musculus]	gi|27754056|ref|NP_080749.2|	0.00310913	0.00238019	5	21	11.86	0.00294872	5	23	12.08	0.00435024	3	13	7.38	0.00162662	1	4	4.03	0.00102678	5	7	15.44	0.00157517	4	26	10.51	0.00239804	10	66	30.43	0.00433719	9	59	25.5	0.00337356	17	233	55.7	0.0160101	2	48	6.26	0.00758259	3	6	7.83	0.00158777
gi|63561841|ref|XP_620532.1|	Gapdh	PREDICTED: similar to Glyceraldehyde-3-phosphate dehydrogenase (GAPDH) [Mus musculus]	gi|63561841|ref|XP_620532.1|	0.00386682	0.00502187	2	3	10.81	0.00056546	2	9	11.41	0.00228503	1	1	6.31	0.00016796	0	0	0	0	1	2	4.2	0.00060412	3	9	17.72	0.00111427	14	133	64.86	0.0117322	15	136	54.65	0.0104385	7	38	31.83	0.00350497	4	167	18.62	0.0354125	4	12	18.32	0.00426266
gi|85701680|ref|NP_001028349.1|	Krt76	hypothetical protein LOC77055 [Mus musculus]	gi|85701680|ref|NP_001028349.1|	0.0039384	0.00350057	5	133	5.89	0.0140536	5	102	4.38	0.014518	2	22	2.02	0.00207151	1	15	1.85	0.00289753	3	22	4.88	0.00372541	2	19	2.02	0.00131874	2	5	3.37	0.00024726	4	58	5.56	0.00249566	2	21	2.02	0.00108587	2	28	3.37	0.00332855	0	0	0	0
gi|6671509|ref|NP_031419.1|	Actb	actin, beta, cytoplasmic [Mus musculus]	gi|6671509|ref|NP_031419.1|	0.00214806	0.00130672	3	8	15.73	0.001339	3	6	13.6	0.00135274	3	8	19.73	0.00119319	0	0	0	0	2	3	7.47	0.00080469	3	5	16.53	0.0005497	5	19	32	0.00148831	6	20	30.13	0.00136315	2	10	5.6	0.00081906	1	4	6.13	0.0007532	2	7	7.2	0.00220806
gi|31981939|ref|NP_033477.2|	Tubb4	tubulin, beta 4 [Mus musculus]	gi|31981939|ref|NP_033477.2|	0.00446186	0.00477776	10	34	29.73	0.00480637	6	26	18.92	0.00495089	5	17	19.82	0.00214149	1	4	5.86	0.00103371	8	13	24.77	0.00294509	7	36	19.37	0.0033428	14	84	51.58	0.00555736	14	70	51.8	0.00402957	21	307	67.57	0.0212374	4	12	12.84	0.00190846	6	15	15.77	0.00399624
gi|33859488|ref|NP_033476.1|	Tubb2a	tubulin, beta 2 [Mus musculus]	gi|33859488|ref|NP_033476.1|	0.00443615	0.00422598	10	39	34.83	0.0055008	7	34	21.12	0.0064597	8	28	31.46	0.00351923	2	8	9.89	0.00206278	9	15	29.44	0.00339054	8	45	24.94	0.00416911	16	111	47.64	0.00732715	16	83	50.34	0.00476718	22	196	69.21	0.0135282	6	60	20.22	0.00952084	5	13	13.48	0.00345563
gi|94411548|ref|XP_001005849.1|	similar to tubulin, alpha 1	PREDICTED: similar to tubulin, alpha 1 [Mus musculus]	gi|94411548|ref|XP_001005849.1|	0.00694923	0.00600349	3	8	32.75	0.0029364	2	5	14.04	0.00247211	2	8	20.47	0.00261664	0	0	0	0	3	4	21.05	0.00235289	3	14	25.73	0.00337538	7	26	57.31	0.00446632	5	44	38.01	0.00657658	8	72	84.21	0.0129325	2	44	20.47	0.0181694	3	20	25.73	0.0138349
gi|94397810|ref|XP_988049.1|	Gapdh	PREDICTED: similar to Glyceraldehyde-3-phosphate dehydrogenase (GAPDH) [Mus musculus]	gi|94397810|ref|XP_988049.1|	0.00476234	0.00550235	2	3	10.81	0.00056546	3	10	15.62	0.00253892	1	1	6.31	0.00016796	0	0	0	0	1	2	4.2	0.00060412	3	9	17.72	0.00111427	16	141	72.67	0.0124379	14	148	55.26	0.0113595	7	39	32.43	0.00359721	4	199	19.22	0.0421981	5	26	22.52	0.00923576
gi|21746161|ref|NP_076205.1|	Tubb2b	tubulin, beta [Mus musculus]	gi|21746161|ref|NP_076205.1|	0.00527741	0.00507339	10	39	34.83	0.0055008	7	34	21.12	0.0064597	8	28	31.46	0.00351923	2	8	9.89	0.00206278	9	15	29.44	0.00339054	8	45	24.94	0.00416911	17	120	56.4	0.00792125	17	94	59.1	0.00539898	23	343	71.91	0.0236744	6	60	20.22	0.00952084	5	13	13.48	0.00345563
gi|7949051|ref|NP_058085.1|	Hnrnpu	heterogenous nuclear ribonucleoprotein U [Mus musculus]	gi|7949051|ref|NP_058085.1|	0.00688539	0.00902753	23	126	39.72	0.00991036	22	128	29.57	0.0135613	51	442	57.02	0.0309791	6	23	14.54	0.00330711	23	113	33.21	0.0142434	43	1096	53.63	0.0566237	14	47	29.82	0.00173008	17	48	35.59	0.00153738	1	2	1.88	7.698e-05	1	1	3.88	8.849e-05	4	20	7.02	0.00296463
gi|6679959|ref|NP_032123.1|	Gcdh	glutaryl-Coenzyme A dehydrogenase [Mus musculus]	gi|6679959|ref|NP_032123.1|	0.00181924	0.00206811	3	8	10.96	0.0011464	2	4	7.53	0.00077211	7	18	26.71	0.00229852	0	0	0	0	3	6	11.42	0.00137789	8	52	31.28	0.00489463	1	2	3.2	0.00013413	3	5	10.73	0.00029177	1	1	3.88	7.012e-05	0	0	0	0	2	2	7.53	0.00054013
gi|9790109|ref|NP_062804.1|	Prmt1	heterogeneous nuclear ribonucleoproteins methyltransferase-like 2 [Mus musculus]	gi|9790109|ref|NP_062804.1|	0.00184056	0.00235438	11	26	40.7	0.00439867	6	17	23.18	0.00387408	8	21	30.73	0.00316589	0	0	0	0	8	25	26.68	0.00677804	9	19	30.73	0.0021114	1	2	2.96	0.00015835	11	22	38.81	0.00151563	10	31	31.54	0.00256645	0	0	0	0	2	2	7.28	0.00063768
gi|82996390|ref|XP_484732.3|	Gapdh	PREDICTED: similar to Glyceraldehyde-3-phosphate dehydrogenase (GAPDH) [Mus musculus]	gi|82996390|ref|XP_484732.3|	0.00335377	0.00325778	0	0	0	0	1	2	4.18	0.00050475	1	1	6.27	0.00016696	0	0	0	0	2	4	9.25	0.00120103	2	8	10.45	0.00098455	10	119	38.21	0.0104346	7	75	28.36	0.00572216	6	27	25.97	0.00247551	4	168	20	0.0354118	4	13	20.9	0.00459031
gi|94399312|ref|XP_978477.1|	Gapdh	PREDICTED: similar to Glyceraldehyde-3-phosphate dehydrogenase (GAPDH) [Mus musculus]	gi|94399312|ref|XP_978477.1|	0.00235043	0.00345947	2	3	10.81	0.00056546	3	10	15.62	0.00253892	0	0	0	0	0	0	0	0	1	2	4.2	0.00060412	2	3	11.41	0.00037142	13	67	50.75	0.00591021	15	113	52.55	0.00867317	7	29	29.73	0.00267485	4	44	16.52	0.00933023	4	23	16.22	0.00817009
gi|31981562|ref|NP_035229.2|	Pkm2	pyruvate kinase 3 [Mus musculus]	gi|31981562|ref|NP_035229.2|	0.014271	0.0176961	2	5	8.85	0.00059101	1	1	2.45	0.00015922	0	0	0	0	0	0	0	0	2	3	5.27	0.00056828	0	0	0	0	30	177	61.39	0.00979154	28	205	58.19	0.00986741	4	13	13.18	0.00075196	16	230	37.66	0.0305856	11	70	32.58	0.0155936
gi|76559903|ref|NP_079681.2|	hypothetical protein LOC66184	hypothetical protein LOC66184 [Mus musculus]	gi|76559903|ref|NP_079681.2|	0.00179832	0.00167022	1	2	4.2	0.00047913	1	1	4.2	0.00032269	4	26	15.65	0.00555037	0	0	0	0	1	4	6.49	0.00153567	5	30	19.47	0.00472075	2	3	10.69	0.00033635	1	2	3.44	0.00019511	4	16	19.08	0.0018757	0	0	0	0	0	0	0	0
gi|6677805|ref|NP_033120.1|	Rps4x	ribosomal protein S4, X-linked [Mus musculus]	gi|6677805|ref|NP_033120.1|	0.00320226	0.00281614	2	3	10.65	0.00071596	1	1	4.18	0.00032147	9	50	42.59	0.0106332	0	0	0	0	1	4	6.46	0.00152983	10	50	41.83	0.007838	4	5	15.21	0.00055845	3	5	14.45	0.00048591	7	34	30.8	0.00397071	0	0	0	0	0	0	0	0
gi|22094075|ref|NP_031477.1|	Slc25a5	solute carrier family 25, member 5 [Mus musculus]	gi|22094075|ref|NP_031477.1|	0.00201763	0.00211406	2	5	8.39	0.00105311	2	7	7.05	0.00198598	2	3	8.39	0.00056306	0	0	0	0	2	3	7.38	0.00101261	5	8	20.13	0.00110679	5	24	23.83	0.00236574	4	13	20.47	0.00111499	8	59	37.25	0.00608108	1	5	9.06	0.00118478	2	5	8.39	0.00198471
gi|6680175|ref|NP_032244.1|	Hba-a1	hemoglobin alpha 1 chain [Mus musculus]	gi|6680175|ref|NP_032244.1|	0.00254338	0.0034142	2	8	17.61	0.00353609	1	6	11.27	0.00357237	4	5	50	0.00196939	0	0	0	0	2	5	19.01	0.00354177	4	9	50	0.00261303	4	23	36.62	0.00475786	5	29	56.34	0.00521979	0	0	0	0	2	6	19.01	0.00298364	3	17	30.28	0.0141613
gi|94395014|ref|XP_001001311.1|	Hnrnpa0	PREDICTED: similar to heterogeneous nuclear ribonucleoprotein A0 [Mus musculus]	gi|94395014|ref|XP_001001311.1|	0.00398118	0.00397634	0	0	0	0	1	1	6.56	0.0002772	2	5	10.16	0.0009169	0	0	0	0	0	0	0	0	4	7	28.85	0.00094621	2	6	11.48	0.00057786	2	4	17.05	0.0003352	3	8	18.69	0.00080563	1	2	5.25	0.00046304	1	2	5.25	0.00077566
gi|82801284|ref|XP_902725.1|	Hnrnpa3	PREDICTED: similar to heterogeneous nuclear ribonucleoprotein A3 isoform 12 [Mus musculus]	gi|82801284|ref|XP_902725.1|	0.00317258	0.00392125	3	5	13.71	0.00084362	3	4	8.6	0.0009091	6	14	23.66	0.00210492	0	0	0	0	2	5	9.95	0.00135196	3	7	14.78	0.00077579	2	5	10.22	0.00039482	5	10	14.78	0.00068707	0	0	0	0	0	0	0	0	0	0	0	0
gi|50080209|ref|NP_034609.1|	Hspa1a	heat shock protein 1A [Mus musculus]	gi|50080209|ref|NP_034609.1|	0.00073856	0.000235406	2	11	5.77	0.0010771	1	4	1.87	0.00052759	0	0	0	0	0	0	0	0	2	4	3.74	0.00062768	1	2	3.74	0.00012864	5	24	13.42	0.00109983	5	38	11.7	0.0015152	1	1	3.74	4.792e-05	1	4	1.72	0.00044064	3	55	7.96	0.0101496
gi|6754994|ref|NP_035995.1|	Pcbp1	poly(rC) binding protein 1 [Mus musculus]	gi|6754994|ref|NP_035995.1|	0.00180454	0.0011329	1	2	5.62	0.00035262	1	3	3.65	0.00071247	0	0	0	0	0	0	0	0	2	4	10.11	0.00113018	1	1	5.62	0.00011581	9	53	47.75	0.00437319	12	68	68.26	0.00488205	2	2	10.67	0.00017255	7	92	31.46	0.0182483	7	28	35.11	0.00930361
gi|13399310|ref|NP_080239.1|	Rps10	ribosomal protein S10 [Mus musculus]	gi|13399310|ref|NP_080239.1|	0.00574569	0.00560061	0	0	0	0	0	0	0	0	1	1	5.45	0.00033897	0	0	0	0	0	0	0	0	1	1	5.45	0.00024987	3	10	23.64	0.00178028	4	22	29.09	0.00340787	3	20	23.64	0.00372298	0	0	0	0	1	6	9.09	0.00430141
gi|94384943|ref|XP_996193.1|	Slc25a4	PREDICTED: similar to ADP/ATP translocase 1 (Adenine nucleotide translocator 1) (ANT 1) (ADP,ATP carrier protein 1) (Solute carrier family 25 member 4) (ADP,ATP carrier protein, heart/skeletal muscle isoform T1) (mANC1) isoform 2 [Mus musculus]	gi|94384943|ref|XP_996193.1|	0.00134886	0.00169463	1	4	4.03	0.00084249	1	6	4.03	0.00170227	1	1	4.03	0.00018769	0	0	0	0	0	0	0	0	2	4	7.05	0.00055339	5	24	23.83	0.00236574	5	12	24.16	0.00102922	7	41	29.87	0.00422584	1	5	9.06	0.00118478	1	2	4.03	0.00079388
gi|7305163|ref|NP_038586.1|	Hspa1l	heat shock protein 1-like [Mus musculus]	gi|7305163|ref|NP_038586.1|	0.000457176	0.000429185	1	2	2.03	0.00019584	0	0	0	0	1	1	2.5	8.726e-05	1	1	2.5	0.00017901	3	6	6.24	0.00094152	1	1	2.5	6.432e-05	4	13	9.83	0.00059574	4	18	8.11	0.00071773	0	0	0	0	2	22	4.21	0.00242353	2	20	4.21	0.00369076
gi|6755787|ref|NP_035718.1|	Trim28	tripartite motif protein 28 [Mus musculus]	gi|6755787|ref|NP_035718.1|	0.00160299	0.00113817	2	4	3.96	0.00030103	0	0	0	0	0	0	0	0	0	0	0	0	1	1	1.32	0.00012061	2	4	2.28	0.00019774	25	164	49.28	0.0057763	21	96	48.56	0.00294204	14	90	26.62	0.00331453	8	66	14.03	0.00558807	14	87	37.41	0.0123395
gi|6755372|ref|NP_036182.1|	Rps3	ribosomal protein S3 [Mus musculus]	gi|6755372|ref|NP_036182.1|	0.00168699	0.00152455	0	0	0	0	0	0	0	0	0	0	0	0	0	0	0	0	0	0	0	0	5	7	25.93	0.00118763	5	8	21.4	0.00096707	5	10	23.87	0.00105181	8	32	44.86	0.00404472	1	4	6.58	0.00116235	2	4	10.7	0.00194714
gi|12584986|ref|NP_075029.1|	Rpl23	ribosomal protein L23 [Mus musculus]	gi|12584986|ref|NP_075029.1|	0.00237272	0.00229782	1	2	7.14	0.00089665	0	0	0	0	2	2	20.71	0.00079901	0	0	0	0	1	2	10.71	0.00143694	1	5	6.43	0.00147242	7	13	42.14	0.00272764	3	4	31.43	0.00073026	8	68	49.29	0.0149185	0	0	0	0	0	0	0	0
gi|6753518|ref|NP_034081.1|	Igf2bp1	insulin-like growth factor 2, binding protein 1 [Mus musculus]	gi|6753518|ref|NP_034081.1|	0.000295146	0.000150457	1	1	2.95	0.00010878	1	1	2.77	0.00014653	0	0	0	0	0	0	0	0	1	2	2.95	0.00034865	2	3	5.2	0.00021436	5	8	12.48	0.00040727	8	17	19.41	0.00075304	0	0	0	0	0	0	0	0	0	0	0	0
gi|82950147|ref|XP_621314.2|	Plec	PREDICTED: desmoplakin isoform 1 [Mus musculus]	gi|82950147|ref|XP_621314.2|	0.000143203	5.07892e-05	16	45	8.6	0.00097969	12	30	6.07	0.00087977	3	5	1.98	9.7e-05	0	0	0	0	0	0	0	0	3	7	1.66	0.0001001	2	3	1.11	3.057e-05	2	6	1.53	5.319e-05	2	3	1.56	3.196e-05	0	0	0	0	0	0	0	0
gi|31982755|ref|NP_035831.2|	Vim	vimentin [Mus musculus]	gi|31982755|ref|NP_035831.2|	0.000706031	0.00146856	1	1	4.29	0.00013469	0	0	0	0	0	0	0	0	0	0	0	0	1	3	4.08	0.00064755	5	9	14.16	0.00079625	6	20	19.53	0.00126071	7	16	24.03	0.00087756	0	0	0	0	3	40	8.58	0.00606119	4	7	13.95	0.00177687
gi|94388098|ref|XP_991258.1|	Gapdh	PREDICTED: similar to Glyceraldehyde-3-phosphate dehydrogenase (GAPDH) [Mus musculus]	gi|94388098|ref|XP_991258.1|	0.000746634	0.00112414	1	1	3.58	0.00018736	0	0	0	0	0	0	0	0	0	0	0	0	2	4	9.25	0.00120103	1	2	4.18	0.00024614	6	33	31.04	0.00289362	6	39	19.7	0.00297552	3	12	13.73	0.00110023	3	11	13.73	0.00231863	2	7	7.76	0.0024717
gi|70794816|ref|NP_001020559.1|	Gm5506	hypothetical protein LOC433182 [Mus musculus]	gi|70794816|ref|NP_001020559.1|	0.000530906	0.000375735	3	4	11.98	0.00057848	1	2	4.15	0.00038961	0	0	0	0	0	0	0	0	1	1	4.61	0.00023177	0	0	0	0	8	25	36.41	0.00169209	4	9	19.59	0.00053003	0	0	0	0	2	2	10.83	0.00032541	0	0	0	0
gi|30425250|ref|NP_780706.1|	Actbl2	hypothetical protein LOC238880 [Mus musculus]	gi|30425250|ref|NP_780706.1|	0.000792123	0.000617565	2	4	10.9	0.00066772	2	3	12.77	0.00067457	1	6	7.98	0.00089251	0	0	0	0	0	0	0	0	1	2	7.98	0.0002193	1	7	7.98	0.00054687	1	4	7.98	0.0002719	0	0	0	0	0	0	0	0	1	5	4.26	0.00157299
gi|54607098|ref|NP_075770.1|	Sdha	succinate dehydrogenase Fp subunit [Mus musculus]	gi|54607098|ref|NP_075770.1|	0.000749024	0.000733163	3	6	6.63	0.00056716	0	0	0	0	1	2	2.56	0.00016847	0	0	0	0	0	0	0	0	1	1	2.56	6.209e-05	17	80	45.78	0.00353911	22	107	52.26	0.00411869	7	33	18.98	0.00152648	2	22	4.67	0.00233958	6	19	16.27	0.00338477
gi|33667042|ref|NP_796275.2|	Hnrnpl	heterogeneous nuclear ribonucleoprotein L [Mus musculus]	gi|33667042|ref|NP_796275.2|	0.00063612	0.000540857	1	2	1.98	0.00022618	0	0	0	0	0	0	0	0	0	0	0	0	2	2	6.85	0.00036247	0	0	0	0	15	40	48.83	0.00211709	16	43	56.04	0.00198025	1	1	2.34	5.534e-05	1	3	2.34	0.00038169	5	16	16.94	0.00341013
gi|83816893|ref|NP_031866.2|	Ddx5	DEAD (Asp-Glu-Ala-Asp) box polypeptide 5 [Mus musculus]	gi|83816893|ref|NP_031866.2|	0.000728594	0.000827438	1	1	2.28	0.00010206	0	0	0	0	0	0	0	0	0	0	0	0	1	2	1.95	0.00032711	2	4	6.02	0.00026815	8	17	16.59	0.00081198	3	3	8.94	0.00012468	0	0	0	0	0	0	0	0	0	0	0	0
gi|82934596|ref|XP_898746.1|	Pabpc4	PREDICTED: similar to poly(A) binding protein, cytoplasmic 4 isoform 1 isoform 2 [Mus musculus]	gi|82934596|ref|XP_898746.1|	0.000589786	0.000285179	3	4	6.51	0.00037982	7	18	13.62	0.00230231	5	17	9.53	0.00143846	1	1	2.57	0.00017359	5	14	9.83	0.00213042	10	46	16.49	0.00286911	0	0	0	0	0	0	0	0	1	1	2.42	4.647e-05	0	0	0	0	0	0	0	0
gi|82934588|ref|XP_484034.3|	Pabpc4	PREDICTED: similar to poly(A) binding protein, cytoplasmic 4 isoform 1 isoform 1 [Mus musculus]	gi|82934588|ref|XP_484034.3|	0.000519851	0.000285179	3	4	6.51	0.00037982	5	11	11.2	0.00140697	5	17	9.53	0.00143846	1	1	2.57	0.00017359	4	12	7.56	0.00182607	9	45	16.34	0.00280674	0	0	0	0	0	0	0	0	1	1	2.42	4.647e-05	0	0	0	0	0	0	0	0
gi|6755682|ref|NP_035629.1|	Strap	serine/threonine kinase receptor associated protein [Mus musculus]	gi|6755682|ref|NP_035629.1|	0.00122222	0.00142154	2	4	9.97	0.00071528	0	0	0	0	0	0	0	0	0	0	0	0	1	3	3.99	0.00085971	0	0	0	0	7	16	28.77	0.00133901	9	20	32.19	0.00145635	2	4	7.98	0.00035002	1	1	4.84	0.00020118	2	5	10.26	0.00168502
gi|6680177|ref|NP_032247.1|	Hbb-y	hemoglobin Y, beta-like embryonic chain [Mus musculus]	gi|6680177|ref|NP_032247.1|	0.00195287	0.00286147	2	3	19.73	0.00128093	1	2	12.93	0.00115029	0	0	0	0	0	0	0	0	2	3	14.97	0.00205278	1	1	6.8	0.00028046	7	26	50.34	0.00519551	8	38	74.83	0.00660709	0	0	0	0	3	8	29.93	0.00384288	2	5	21.77	0.00402343
gi|12963531|ref|NP_075633.1|	Nono	non-POU-domain-containing, octamer binding protein [Mus musculus]	gi|12963531|ref|NP_075633.1|	0.00463046	0.00301375	0	0	0	0	0	0	0	0	0	0	0	0	0	0	0	0	0	0	0	0	1	7	4.86	0.00061014	4	18	16.7	0.00111785	3	13	10.99	0.00070247	1	7	4.86	0.00045455	0	0	0	0	0	0	0	0
gi|6678055|ref|NP_033252.1|	Snrpd1	small nuclear ribonucleoprotein D1 [Mus musculus]	gi|6678055|ref|NP_033252.1|	0.00212291	0.0029912	2	6	27.73	0.00316465	1	2	16.81	0.00142094	0	0	0	0	1	1	16.81	0.00096422	0	0	0	0	1	1	16.81	0.00034645	1	2	16.81	0.00049369	1	2	16.81	0.00042956	1	1	16.81	0.00025811	0	0	0	0	0	0	0	0
gi|6681155|ref|NP_031865.1|	Dhx15	DEAH (Asp-Glu-Ala-His) box polypeptide 15 [Mus musculus]	gi|6681155|ref|NP_031865.1|	0.0002265	0.000275524	1	1	1.85	8.28e-05	0	0	0	0	3	7	5.8	0.00051651	0	0	0	0	1	1	1.85	0.0001327	8	27	15.57	0.00146854	5	10	10.82	0.00038753	6	12	9.89	0.00040463	1	2	2.51	8.104e-05	0	0	0	0	0	0	0	0
gi|94388060|ref|XP_999947.1|	Gapdh	PREDICTED: similar to Glyceraldehyde-3-phosphate dehydrogenase (GAPDH) [Mus musculus]	gi|94388060|ref|XP_999947.1|	0.000280133	0.000341134	1	1	3.26	0.00017056	0	0	0	0	0	0	0	0	0	0	0	0	1	2	4.62	0.00054666	0	0	0	0	3	15	10.05	0.00119734	5	16	20.38	0.00111126	1	2	4.62	0.00016693	1	3	4.62	0.00057565	1	1	3.26	0.00032144
gi|13385800|ref|NP_080581.1|	Tceb2	transcription elongation factor B (SIII), polypeptide 2 [Mus musculus]	gi|13385800|ref|NP_080581.1|	0.00119873	0.000499378	2	3	21.19	0.00159574	1	1	21.19	0.00071649	0	0	0	0	0	0	0	0	1	2	7.63	0.00170485	0	0	0	0	2	6	21.19	0.00149362	4	8	55.93	0.00173281	2	4	28.81	0.00104117	0	0	0	0	1	13	21.19	0.0130318
gi|19526824|ref|NP_598432.1|	U2af2	U2 small nuclear ribonucleoprotein auxiliary factor (U2AF) 2 [Mus musculus]	gi|19526824|ref|NP_598432.1|	0.000453763	0.000346028	1	2	6.86	0.00041023	0	0	0	0	0	0	0	0	0	0	0	0	0	0	0	0	4	7	21.9	0.00094312	6	16	32.03	0.00153593	5	12	34.64	0.00100231	1	2	4.25	0.00020075	0	0	0	0	1	1	6.86	0.00038656
gi|94378076|ref|XP_001002242.1|	Gm8430	PREDICTED: similar to ribosomal protein S27a [Mus musculus]	gi|94378076|ref|XP_001002242.1|	0.000679482	0.000362703	1	2	5.77	0.00080469	1	3	5.77	0.00162588	0	0	0	0	0	0	0	0	2	2	17.95	0.00128957	1	1	12.18	0.00026428	3	9	19.87	0.00169469	1	7	5.77	0.00114688	1	4	12.18	0.00078755	0	0	0	0	1	1	5.77	0.00075826
gi|23956214|ref|NP_076092.1|	Sfpq	splicing factor proline/glutamine rich (polypyrimidine tract binding protein associated) [Mus musculus]	gi|23956214|ref|NP_076092.1|	0.00293732	0.00212743	0	0	0	0	1	1	1.57	0.00012095	0	0	0	0	0	0	0	0	0	0	0	0	0	0	0	0	4	17	9.59	0.0007144	6	12	12.59	0.00043878	0	0	0	0	0	0	0	0	0	0	0	0
gi|94372374|ref|XP_986853.1|	Pspc1	PREDICTED: similar to NonO/p54nrb homolog [Mus musculus]	gi|94372374|ref|XP_986853.1|	0.00279192	0.00202323	0	0	0	0	1	1	1.5	0.00011503	0	0	0	0	0	0	0	0	0	0	0	0	0	0	0	0	4	17	9.12	0.00067941	6	12	11.97	0.00041729	0	0	0	0	0	0	0	0	0	0	0	0
gi|21450287|ref|NP_659150.1|	Csde1	upstream of NRAS [Mus musculus]	gi|21450287|ref|NP_659150.1|	0.000993549	0.000954521	1	1	2.13	7.865e-05	0	0	0	0	0	0	0	0	0	0	0	0	0	0	0	0	1	1	1.5	5.166e-05	7	21	14.54	0.00077302	12	34	20.55	0.00108898	0	0	0	0	0	0	0	0	3	10	6.27	0.00148231
gi|94381431|ref|XP_978992.1|	Hbb-y	PREDICTED: similar to Hemoglobin epsilon-Y2 subunit (Hemoglobin epsilon-Y2 chain) (Epsilon-Y2-globin) isoform 3 [Mus musculus]	gi|94381431|ref|XP_978992.1|	0.00207244	0.00245641	2	4	19.73	0.00170791	1	2	12.93	0.00115029	0	0	0	0	0	0	0	0	2	3	14.97	0.00205278	0	0	0	0	7	27	50.34	0.00539534	8	40	74.83	0.00695483	0	0	0	0	3	8	29.93	0.00384288	3	6	28.57	0.00482811
gi|6755302|ref|NP_036122.1|	Rcn2	reticulocalbin 2 [Mus musculus]	gi|6755302|ref|NP_036122.1|	0.000913477	0.000681438	2	3	10.9	0.00058659	0	0	0	0	1	2	5.92	0.00034848	0	0	0	0	0	0	0	0	2	6	9.66	0.00077061	1	2	5.92	0.00018302	0	0	0	0	6	42	29.6	0.00401873	0	0	0	0	1	1	4.67	0.0003685
gi|94386920|ref|XP_981666.1|	similar to ubiquitin A-52 residue ribosomal protein fusion product 1	PREDICTED: similar to ubiquitin A-52 residue ribosomal protein fusion product 1 [Mus musculus]	gi|94386920|ref|XP_981666.1|	0.000599466	0.000198339	1	2	7.03	0.00098071	1	3	7.03	0.00198155	0	0	0	0	0	0	0	0	1	1	7.03	0.00078583	0	0	0	0	1	6	7.03	0.00137694	1	7	7.03	0.00139776	1	4	8.59	0.00095983	0	0	0	0	1	1	7.03	0.00092413
gi|94381594|ref|XP_982101.1|	U2af2	PREDICTED: similar to U2 (RNU2) small nuclear RNA auxiliary factor 2 isoform b [Mus musculus]	gi|94381594|ref|XP_982101.1|	0.00030636	0.000198143	1	2	5.16	0.00030843	0	0	0	0	0	0	0	0	0	0	0	0	0	0	0	0	4	7	16.46	0.00070908	5	14	20.88	0.00101043	5	12	26.04	0.00075358	0	0	0	0	0	0	0	0	1	1	5.16	0.00029064
gi|94402525|ref|XP_919830.2|	Gm10481	PREDICTED: similar to glyceraldehyde-3-phosphate dehydrogenase [Mus musculus]	gi|94402525|ref|XP_919830.2|	0.000382919	0.000732433	0	0	0	0	0	0	0	0	0	0	0	0	0	0	0	0	1	2	3.65	0.00052389	1	2	3.65	0.00021473	1	12	3.65	0.00091796	2	29	6.51	0.00193024	1	5	3.65	0.00039993	1	6	3.65	0.00110333	1	6	3.65	0.00184826
gi|83002129|ref|XP_913060.1|	Flna	PREDICTED: similar to Filamin-A (Alpha-filamin) (Filamin-1) (Endothelial actin-binding protein) (Actin-binding protein 280) (ABP-280) (Nonmuscle filamin) isoform 19 [Mus musculus]	gi|83002129|ref|XP_913060.1|	0.00107837	0.0015794	0	0	0	0	2	2	1.51	6.388e-05	0	0	0	0	0	0	0	0	0	0	0	0	0	0	0	0	44	99	29.17	0.00109864	55	141	37.29	0.00136147	1	2	0.76	2.321e-05	3	4	2.04	0.00010671	20	54	15.04	0.00241314
gi|17998694|ref|NP_032079.1|	Fxr1	fragile X mental retardation gene 1, autosomal homolog [Mus musculus]	gi|17998694|ref|NP_032079.1|	0.000273196	0.000521906	1	1	3.34	0.00011645	0	0	0	0	0	0	0	0	0	0	0	0	1	1	2.41	0.00018662	0	0	0	0	4	11	13.17	0.00059948	9	15	18.55	0.00071129	0	0	0	0	0	0	0	0	3	3	11.69	0.00065838
gi|6755911|ref|NP_035790.1|	Txn1	thioredoxin 1 [Mus musculus]	gi|6755911|ref|NP_035790.1|	0.0434046	0.0647955	0	0	0	0	1	5	14.29	0.004026	0	0	0	0	0	0	0	0	0	0	0	0	0	0	0	0	8	312	88.57	0.0872846	10	300	89.52	0.0730257	4	25	60	0.007313	5	496	68.57	0.333562	7	84	85.71	0.094631
gi|6680297|ref|NP_032324.1|	Dnaja1	DnaJ (Hsp40) homolog, subfamily A, member 1 [Mus musculus]	gi|6680297|ref|NP_032324.1|	0.000242996	0.000215134	1	2	3.27	0.0003162	0	0	0	0	0	0	0	0	0	0	0	0	0	0	0	0	0	0	0	0	2	4	9.57	0.00029597	3	7	17.88	0.00045066	6	15	26.2	0.0011605	0	0	0	0	1	1	5.54	0.00029796
gi|22122585|ref|NP_666195.1|	Sfrs7	splicing factor, arginine/serine-rich 7 [Mus musculus]	gi|22122585|ref|NP_666195.1|	0.00139653	0.00123815	0	0	0	0	4	5	19.75	0.00177618	9	44	30.25	0.0103401	1	1	5.88	0.00048211	6	17	22.69	0.00718472	8	48	31.51	0.00831486	0	0	0	0	1	2	5.88	0.00021478	0	0	0	0	0	0	0	0	0	0	0	0
gi|13384620|ref|NP_079555.1|	Hnrnpk	heterogeneous nuclear ribonucleoprotein K [Mus musculus]	gi|13384620|ref|NP_079555.1|	0.000815289	0.000935926	3	7	11.23	0.00094894	3	3	10.8	0.00054781	0	0	0	0	0	0	0	0	0	0	0	0	0	0	0	0	7	17	23.97	0.00107855	8	22	31.1	0.00121447	0	0	0	0	0	0	0	0	0	0	0	0
gi|33859506|ref|NP_033784.1|	Alb	albumin 1 [Mus musculus]	gi|33859506|ref|NP_033784.1|	0.000195715	5.23417e-05	5	7	10.53	0.00072263	2	2	3.13	0.00027811	1	1	2.14	9.199e-05	0	0	0	0	3	5	6.41	0.00082719	0	0	0	0	3	6	6.25	0.00028988	6	11	13.16	0.00046242	0	0	0	0	0	0	0	0	0	0	0	0
gi|7305445|ref|NP_038675.1|	Rps16	ribosomal protein S16 [Mus musculus]	gi|7305445|ref|NP_038675.1|	0.000577497	0.000299774	0	0	0	0	2	3	15.86	0.00174923	0	0	0	0	0	0	0	0	0	0	0	0	0	0	0	0	2	4	13.1	0.00081033	1	2	7.59	0.00035254	4	7	32.41	0.00148277	0	0	0	0	0	0	0	0
gi|6754162|ref|NP_034535.1|	Hba-x	hemoglobin X, alpha-like embryonic chain in Hba complex [Mus musculus]	gi|6754162|ref|NP_034535.1|	0.00145033	0.00333724	0	0	0	0	0	0	0	0	0	0	0	0	0	0	0	0	3	6	23.94	0.00425012	0	0	0	0	6	16	53.52	0.00330982	6	13	57.04	0.00233991	1	8	11.27	0.0017304	1	1	7.04	0.00049727	1	2	7.04	0.00166604
gi|6681159|ref|NP_031867.1|	Ddx6	DEAD (Asp-Glu-Ala-Asp) box polypeptide 6 [Mus musculus]	gi|6681159|ref|NP_031867.1|	0.00279928	0.00263805	2	2	8.07	0.0002599	0	0	0	0	0	0	0	0	0	0	0	0	0	0	0	0	0	0	0	0	5	6	15.11	0.0003649	0	0	0	0	0	0	0	0	0	0	0	0	0	0	0	0
gi|31044467|ref|NP_851841.1|	Ddx6	DEAD (Asp-Glu-Ala-Asp) box polypeptide 6 [Mus musculus]	gi|31044467|ref|NP_851841.1|	0.00231332	0.00229141	2	2	8.07	0.0002599	0	0	0	0	0	0	0	0	0	0	0	0	0	0	0	0	0	0	0	0	4	5	11.59	0.00030409	0	0	0	0	0	0	0	0	0	0	0	0	0	0	0	0
gi|31980648|ref|NP_058054.2|	Atp5b	ATP synthase, H+ transporting mitochondrial F1 complex, beta subunit [Mus musculus]	gi|31980648|ref|NP_058054.2|	0.000316029	0.000163333	1	1	2.46	0.00011865	2	4	5.48	0.00063929	0	0	0	0	0	0	0	0	0	0	0	0	0	0	0	0	10	41	32.51	0.00227667	11	36	35.92	0.00173936	5	17	17.96	0.00098705	2	2	6.05	0.00026697	1	1	2.84	0.00022361
gi|18087731|ref|NP_080832.1|	Dynll2	dynein light chain 2 [Mus musculus]	gi|18087731|ref|NP_080832.1|	0.00155709	0.00197773	0	0	0	0	1	1	12.36	0.00094996	0	0	0	0	0	0	0	0	1	2	24.72	0.00226036	1	1	13.48	0.00046323	5	21	58.43	0.00693109	5	15	64.04	0.00430769	2	7	25.84	0.00241576	0	0	0	0	3	9	49.44	0.0119618
gi|12963511|ref|NP_075622.1|	Rps19	ribosomal protein S19 [Mus musculus]	gi|12963511|ref|NP_075622.1|	0.00613468	0.00670227	1	1	5.52	0.00043287	0	0	0	0	9	55	44.83	0.0212151	0	0	0	0	0	0	0	0	6	38	36.55	0.0108045	0	0	0	0	1	2	8.97	0.00035254	0	0	0	0	0	0	0	0	0	0	0	0
gi|6997239|ref|NP_035172.1|	Pcbp2	poly(rC) binding protein 2 [Mus musculus]	gi|6997239|ref|NP_035172.1|	0.000311335	0.000301805	2	3	9.46	0.00053953	0	0	0	0	0	0	0	0	0	0	0	0	1	2	5.73	0.00057642	1	1	5.73	0.00011813	2	5	8.88	0.00042084	3	10	12.61	0.00073235	0	0	0	0	1	1	3.15	0.00020233	2	9	8.88	0.00305043
gi|7305447|ref|NP_038793.1|	Rps26	ribosomal protein S26 [Mus musculus]	gi|7305447|ref|NP_038793.1|	0.00185043	0.00179559	0	0	0	0	0	0	0	0	2	3	26.09	0.00145906	0	0	0	0	0	0	0	0	3	16	36.52	0.00573605	1	4	13.04	0.00102173	0	0	0	0	4	31	44.35	0.00827959	0	0	0	0	0	0	0	0
gi|7304969|ref|NP_038521.1|	Cnbp	cellular nucleic acid binding protein 1 [Mus musculus]	gi|7304969|ref|NP_038521.1|	0.00146595	0.000771029	0	0	0	0	1	2	8.43	0.00094996	0	0	0	0	0	0	0	0	0	0	0	0	0	0	0	0	6	54	41.01	0.0089114	4	8	32.58	0.00114872	5	22	38.2	0.00379619	1	1	8.43	0.0003967	0	0	0	0
gi|7657357|ref|NP_056596.1|	Nap1l1	nucleosome assembly protein 1-like 1 [Mus musculus]	gi|7657357|ref|NP_056596.1|	0.000155423	0.000107233	1	2	4.35	0.00032105	0	0	0	0	0	0	0	0	0	0	0	0	0	0	0	0	0	0	0	0	1	2	2.81	0.00015025	2	3	5.88	0.0001961	6	16	35.29	0.00125686	0	0	0	0	1	1	2.81	0.00030253
gi|19527174|ref|NP_598714.1|	Sf3b3	splicing factor 3b, subunit 3 [Mus musculus]	gi|19527174|ref|NP_598714.1|	9.46713e-05	0.000100707	0	0	0	0	0	0	0	0	0	0	0	0	0	0	0	0	0	0	0	0	3	3	4.6	0.00010163	16	28	23.58	0.00067583	14	33	19.47	0.00069305	0	0	0	0	0	0	0	0	2	2	2.47	0.00019439
gi|94392813|ref|XP_978957.1|	Rps26	PREDICTED: similar to 40S ribosomal protein S26 [Mus musculus]	gi|94392813|ref|XP_978957.1|	0.00118368	0.000491585	0	0	0	0	0	0	0	0	1	2	17.05	0.00127115	0	0	0	0	0	0	0	0	1	3	17.05	0.0014055	1	4	17.05	0.00133521	0	0	0	0	3	7	40.91	0.00244321	0	0	0	0	0	0	0	0
gi|31980669|ref|NP_058655.2|	Rps3a	ribosomal protein S3a [Mus musculus]	gi|31980669|ref|NP_058655.2|	0.0013533	0.00104922	0	0	0	0	0	0	0	0	1	1	6.44	0.00021186	0	0	0	0	0	0	0	0	2	4	12.12	0.00062466	0	0	0	0	2	4	10.23	0.00038726	0	0	0	0	0	0	0	0	0	0	0	0
gi|13385280|ref|NP_080090.1|	Serbp1	SERPINE1 mRNA binding protein 1 [Mus musculus]	gi|13385280|ref|NP_080090.1|	0.000377483	0.000313254	1	1	3.93	0.00015422	1	1	3.93	0.00020773	0	0	0	0	0	0	0	0	0	0	0	0	0	0	0	0	1	1	3.93	7.217e-05	1	2	3.93	0.0001256	0	0	0	0	0	0	0	0	0	0	0	0
gi|7949018|ref|NP_058022.1|	Cdc37	cell division cycle 37 homolog [Mus musculus]	gi|7949018|ref|NP_058022.1|	0.000291992	4.37392e-05	1	2	4.49	0.00033122	0	0	0	0	0	0	0	0	0	0	0	0	1	1	2.9	0.0002654	0	0	0	0	1	1	2.9	7.751e-05	6	9	17.41	0.00060694	0	0	0	0	0	0	0	0	2	12	4.49	0.00374529
gi|31981035|ref|NP_062656.2|	Dynll1	dynein, cytoplasmic, light peptide [Mus musculus]	gi|31981035|ref|NP_062656.2|	0.00175832	0.00210177	0	0	0	0	1	1	12.36	0.00094996	0	0	0	0	0	0	0	0	0	0	0	0	1	1	13.48	0.00046323	3	14	38.2	0.00462073	4	18	47.19	0.00516923	2	9	38.2	0.00310597	0	0	0	0	2	17	37.08	0.0225945
gi|31980922|ref|NP_061266.2|	Eef1b2	eukaryotic translation elongation factor 1 beta 2 [Mus musculus]	gi|31980922|ref|NP_061266.2|	0.00051947	0.000140007	1	1	6.67	0.00027896	0	0	0	0	0	0	0	0	0	0	0	0	0	0	0	0	0	0	0	0	3	4	23.56	0.00052222	3	7	24.89	0.00079517	0	0	0	0	0	0	0	0	1	6	16.89	0.00315437
gi|26024336|ref|NP_081291.1|	Rps27	ribosomal protein S27 [Mus musculus]	gi|26024336|ref|NP_081291.1|	0.000336283	0.000250283	0	0	0	0	0	0	0	0	1	2	15.48	0.00133168	0	0	0	0	0	0	0	0	0	0	0	0	2	3	16.67	0.00104909	1	1	9.52	0.00030427	4	7	32.14	0.00255955	0	0	0	0	0	0	0	0
gi|51093867|ref|NP_076014.1|	Cad	carbamoyl-phosphate synthetase 2, aspartate transcarbamylase, and dihydroorotase [Mus musculus]	gi|51093867|ref|NP_076014.1|	0.000391186	0.000888953	0	0	0	0	0	0	0	0	0	0	0	0	0	0	0	0	0	0	0	0	2	3	1.62	5.559e-05	6	11	4.72	0.00014522	0	0	0	0	18	46	15.19	0.000635	0	0	0	0	0	0	0	0
gi|47894398|ref|NP_001001491.1|	Tpm4	tropomyosin 4 [Mus musculus]	gi|47894398|ref|NP_001001491.1|	0.000155547	5.68433e-05	0	0	0	0	1	2	5.24	0.00068182	0	0	0	0	0	0	0	0	0	0	0	0	0	0	0	0	3	6	16.53	0.00071068	1	1	6.05	0.00010306	0	0	0	0	1	1	8.06	0.00028473	1	2	6.85	0.00095394
gi|31982300|ref|NP_032246.2|	Hbb-b1	hemoglobin, beta adult major chain [Mus musculus]	gi|31982300|ref|NP_032246.2|	0.000368846	0.000223942	1	2	6.8	0.00085395	0	0	0	0	0	0	0	0	0	0	0	0	0	0	0	0	0	0	0	0	3	9	23.81	0.00179845	3	9	25.85	0.00156484	0	0	0	0	0	0	0	0	1	1	6.8	0.00080469
gi|6678413|ref|NP_033441.1|	Tpi1	triosephosphate isomerase 1 [Mus musculus]	gi|6678413|ref|NP_033441.1|	0.000566047	0.000305238	1	2	6.02	0.00050414	0	0	0	0	0	0	0	0	0	0	0	0	0	0	0	0	0	0	0	0	9	19	54.22	0.00224144	8	18	48.19	0.00184764	0	0	0	0	0	0	0	0	3	5	17.67	0.00237528
gi|13385598|ref|NP_080371.1|	Snrpd3	small nuclear ribonucleoprotein D3 [Mus musculus]	gi|13385598|ref|NP_080371.1|	0.00165562	0.00205951	0	0	0	0	0	0	0	0	0	0	0	0	0	0	0	0	1	1	7.94	0.0007983	0	0	0	0	0	0	0	0	0	0	0	0	0	0	0	0	0	0	0	0	1	1	16.67	0.0009388
gi|40254525|ref|NP_071709.2|	Tpm3	tropomyosin 3, gamma [Mus musculus]	gi|40254525|ref|NP_071709.2|	0.000234964	0.00010251	0	0	0	0	1	1	3.52	0.0002977	0	0	0	0	0	0	0	0	0	0	0	0	0	0	0	0	2	3	8.1	0.0003103	7	13	25.7	0.00116995	0	0	0	0	0	0	0	0	1	1	3.52	0.00041651
gi|7305565|ref|NP_038714.1|	Tcp1	t-complex protein 1 [Mus musculus]	gi|7305565|ref|NP_038714.1|	0.000109403	7.91708e-05	0	0	0	0	0	0	0	0	0	0	0	0	0	0	0	0	0	0	0	0	1	1	3.06	7.415e-05	5	7	13.49	0.00036982	6	15	13.85	0.00068954	5	8	12.23	0.00044194	0	0	0	0	0	0	0	0
gi|41152116|ref|NP_957678.1|	Lrrc47	leucine rich repeat containing 47 [Mus musculus]	gi|41152116|ref|NP_957678.1|	0.000144935	0.000132574	0	0	0	0	0	0	0	0	0	0	0	0	0	0	0	0	1	1	4.48	0.00017313	0	0	0	0	4	6	12.74	0.00030335	4	10	11.19	0.00043991	0	0	0	0	1	7	3.1	0.00085076	0	0	0	0
gi|6753324|ref|NP_033968.1|	Cct6a	chaperonin subunit 6a (zeta) [Mus musculus]	gi|6753324|ref|NP_033968.1|	9.7963e-05	0.000142393	0	0	0	0	0	0	0	0	0	0	0	0	0	0	0	0	0	0	0	0	1	1	3.95	7.764e-05	6	19	19.21	0.00105107	3	6	13.37	0.0002888	1	6	3.95	0.00034706	0	0	0	0	0	0	0	0
gi|31981965|ref|NP_690030.2|	Ttc27	hypothetical protein LOC74196 [Mus musculus]	gi|31981965|ref|NP_690030.2|	3.88652e-05	1.23858e-05	0	0	0	0	1	1	1.89	9.982e-05	0	0	0	0	0	0	0	0	0	0	0	0	0	0	0	0	4	7	6.85	0.00024277	3	3	6.02	9.053e-05	0	0	0	0	0	0	0	0	0	0	0	0
gi|6753262|ref|NP_033928.1|	Capzb	capping protein (actin filament) muscle Z-line, beta isoform b [Mus musculus]	gi|6753262|ref|NP_033928.1|	0.000113399	3.80592e-05	0	0	0	0	1	1	5.15	0.00031083	0	0	0	0	0	0	0	0	0	0	0	0	0	0	0	0	0	0	0	0	3	6	21.69	0.0005638	0	0	0	0	1	2	9.19	0.00051921	0	0	0	0
[truncated: 96 more columns]
